# Supplementary material for: Airborne aerosol olfactory deposition contributes to anosmia in COVID-19
Source: PLoS One. 2021 Feb 5;16(2):e0244127. doi: 10.1371/journal.pone.0244127 (PMC7864464; doi:10.1371/journal.pone.0244127)
Supplement: S1 Dataset — (XLTX) [file pone.0244127.s001.xltx]

## Sheet: Sheet1
Subject	Location	High/Low	Condition	Max (Mean Gray Value)	Mean Gray Value of non-zero pixels	StD Error of non-zero pixels
1	R	H	Aerosol	30	5.06757	0.0217761
1	L	H	Aerosol	16	3.37079	0.0497032
2	L	H	Aerosol	42	10.2014	0.0229249
2	R	H	Aerosol	34	7.93269	0.0353621
2	L	H	Aerosol	36	6.54947	0.0197337
2	R	H	Aerosol	23	3.88027	0.0216201
3	R	H	Aerosol	72	8.02038	0.0170666
3	L	H	Aerosol	12	3.44828	0.026865
3	L	H	Aerosol	25	3.92422	0.0255045
3	R	H	Aerosol	12	2.33125	0.0970111
1	R	H	Atomizer	21	3.7037	0.0455431
1	L	H	Atomizer	23	4.8951	0.0485052
2	R	H	Atomizer	16	3.48837	0.0621711
2	L	H	Atomizer	42	6.62683	0.0258544
3	R	H	Atomizer	6	2.41	0.183208
3	L	H	Atomizer	21	4.37445	0.0208582
1	L	L	Aerosol	7	2.06	0.146875
1	R	L	Aerosol	11	2.285	0.124993
2	L	L	Aerosol	7	2.266	0.141827
2	R	L	Aerosol	10	2.339	0.268023
3	L	L	Aerosol	9	2.58	0.170781
3	R	L	Aerosol	9	2.4	0.126
1	R	L	Atomizer	44	7.80488	0.0318957
1	L	L	Atomizer	48	8.35062	0.0212999
2	R	L	Atomizer	80	7.48544	0.0202276
2	L	L	Atomizer	84	16.3881	0.0280566
3	L	L	Atomizer	28	5.41888	0.0154825
3	R	L	Atomizer	38	11.7089	0.0150901
